# Supplementary material for: Molecular Dynamics Simulation of the Interfacial Shear Properties between Thermoplastic Polyurethane and Functionalized Graphene Sheet
Source: Polymers (Basel). 2022 Nov 20;14(22):5032. doi: 10.3390/polym14225032 (PMC9694644; doi:10.3390/polym14225032)
Supplement: Supplementary file 1 [file polymers-14-05032-s001.zip]

Archive with 1 entries (1 files):
- polymers-2037674-supplementary.pdf
